# Supplementary material for: Surgical management practice of pelvic organ prolapse among Ethiopian gynecologists, 2021: a descriptive study
Source: BMC Womens Health. 2023 Dec 8;23:654. doi: 10.1186/s12905-023-02818-x (PMC10704734; doi:10.1186/s12905-023-02818-x)
Supplement: Supplementary file 1 — Supplementary Material 1 [file 12905_2023_2818_MOESM1_ESM.csv]

CODE	@101.Sex	@102.Age	AgeCat	@103.NameWorkingIns	@104.ExperienceasObgyn	WorkExperienceCat	@105.TypeWorkingInst	@106.levelofworkingfacility	@107.HaveUrogynecologyCenter	@108.WorkinstitutiongetsupportfromNGOPartner	@109A.matrialforptcare	@109B.Operativecareofpatients	@109C.Onsiteskilltransfersupport	@109D.Overseatrainingsupport	@109E.othersupport	@110.FrequencyOfSupport	@111.University_study_Specialty	@112.Time_completespecialtytraining	@113.SpecialtrainingonPFD	@114.DateOfTraining	@115.Subjectfocusing_Training	@116.Organizer_training	@117.Duration_training	@118.Memberof_UrogynAssociation	@119.Namesofthesociety	@201.Frequency_SeeingPOP_Cases	@202.Staging_Technique_POP_Evaluation	@203A.ClinicallyIrrelevant_reasonfornotusingthePOPQtechnique	@203B.TechniqueNotFriendly_reasonfornotusingthePOPQtechnique	@203C.DontKnowHowToDoIt_ReasonfornotusingPOPQtechnique	@203D.Otherreason_forNotUsingPOPQtechniue	@204.Commonlyencounter_typeOfDefect	@205.NoOf_ProlapseoperationPerformed_SelfAverage	NumberOfOperationsperformedCat	@206.NoOf_prolapseoperationsdone_inyourhospital	@207.Identifythesitespecificdefects_dealwithanteriordefect	@208.Reason_ifNo_identifysitespecificdefects	@209.Whiledoinghysterectomyforindicationsotherthanprolapsedoyoud	@210.ifyesforQ209whichonedoyoudo	@211.DoyoudoMcCall痴culdoplastyforthepurposeofpreventingsubseque	@212.Ifyoudon稚doMcCall痴culdoplastyforthepurposeofpreventingsub	@213.Doyouprovidepelvicfloorexerciseadviseasapreventivemeasurefo	@214.Ifyouarenotprovidingpelvicfloorexerciseasapreventivestrateg	@215.1WhatRxoptionsyouprovideforPOPpatientsPelvicflooeExcercise	Pessary	Surgery	Notreatment	Other	@215.2Ifyouareprovidingpessaryinwhatconditionyouuseitdiffersurge
1	0	39	2	University of Gondar	4	1	2	Comprehensive specialized Hospital	1	1	1	1	1	1		Every 3 months	University of Gondar	42383	0					0		2	Half way system		1	0	0	Combination of the anterior, central and posterior	40	3	200	1		1	vault suspension with cardinal ligament	0	I didn稚 know its role in prevention of subsequent prolapse	0	Is not an effective option for the kind of patients I manage, It is difficult to teach the clients	1	0	0			0
2	0	32	1	University of Gondar	2	1	2	Comprehensive specialized Hospital	1	1	1	1	1	0		Every 6 months	University of Gondar	44195	0					0		3	Half way system		1	1	0	Combination of central and posterior	20	2	150	1		0		0	I don稚 know the technique	0	Clients will not be compliant with the instruction	1	0	1			0
3	0	39	2	University of Gondar	3	1	2	Comprehensive specialized Hospital	1	1	1	1	1	1		Every 3 months	University of Gondar	42383	0					0		2	Half way system		1	0	0	Combination of the anterior, central and posterior	40	3	200	1		1	Vault suspension with cardinal and uterosacral ligamentsl ligaments	1		1		1	0	1			0
4	0	38	2	University of Gondar	5	1	2	Comprehensive specialized Hospital	1	1	1	1	1	0		Every 3 months	Addis Ababa University	42350	0					0		1	Half way system		1	0	0	Apical compartment	50	3	300	1		1	Uterosacral ligament suspension	0	I don稚 know the technique	1		1	0	1			0
5	0	32	1	University of Gondar	2	1	2	Comprehensive specialized Hospital	1	1	1	0	0	0		Irregular timing	University of Gondar	43099	0					0		3	Half way system		1	1	0	Anterior and central	20	2	180	1		1	Uterosacral ligament suspention	0	I don稚 know the technique	1		1	0	1			0
6	0	39	2	University of Gondar	3	1	2	Comprehensive specialized Hospital	1	1	1	1	1	1		Every 6 months	University of Gondar	42383	0					0		2	Half way system		1	0	0	Combination of the anterior, central and posterior	40	3	200	1		1	Vault suspension to cardinal and uterosacral and cardinal ligament	1		1		1	0	1			0
7	0	46	3	Sphmmc	11	3	2	Comprehensive specialized Hospital	0	0	0	0	0	0			AAU	39998	1	10/05/2017	Conservative treatment of PO	German society of gynecology group	3weeks	0		4	Half way system		0	0	0	Anterior and central	4	1	50	1		1	Sacrocolpopexy	1		1		1	1	1	No treatment		1
8	0	52	3	Soddo Christian Hospital	22	3	3	Referral Hospital	1	1	1	1	0	0		Every year	Medical University of South Carolina	35977	0					0		1	Half way system		1	1	0	Anterior and central	125	3	200	1		1	Uterosacral vaginal vault suspension	1		1		1	1	1			1
9	0	33	1	Jimma University	5	1	2	Comprehensive specialized Hospital	1	1	1	1	1	1		Every 3 months	Jimma University	42129	0					0		2	POP-Q system		0	0	0	Combination of anterior and posterior	15	2	300	0	I do same procedure irrespective of specific defect	0		0	I don稚 know the technique	1		1	0	1			0
10	0	35	2	Haramaya university	4	1	2	Referral Hospital	0	0	0	0	0	0			university of Gondar	42401	1	9/13/2018	POP management	Dr. Anna	3 years	0		1	POP-Q system		0	0	0	Combination of the anterior, central and posterior	50	3	100	1		1	sacrospinal suspension, Mccall culdoplasty	1		1		1	0	1			0
11	0	35	2	Tercha General Hospital	4	1	2	General Hospital	0	0	0	0	0	0			Jimma	43954	0					1	Ics	1	Half way system		1	0	0	Combination of the anterior, central and posterior	90	3	90	0	I do same procedure irrespective of specific defect	1	Usls	1		1		1	0	1			0
12	0	35	2	MU-CHS	4	1	2	Comprehensive specialized Hospital	1	0	0	0	0	0			MU-CHS	42724	0					0		2	Half way system		1	0	0	Apical compartment	15	2	150	1		1	Suspending of cuff angle with the legaments	1		1		1	0	0			0
13	0	40	2	LEMLEM KARL HOSPITAL MAICHEW	12	3	2	General Hospital	0	0	0	0	0	0			ADDIS ABABA UNIVERSITY ..BLACK LION	39645	0					0		1	Half way system		1	0	0	Combination of the anterior, central and posterior	70	3	70	1		1	approximating the cardinal ligaments	0	I don稚 know the technique	1		1	1	1			1
14	0	40	2	lemlem karl hospital maichew	12	3	2	General Hospital	0	0	0	0	0	0			addis ababa university..Black lion	39645	0					0		1	Half way system		1	0	0	Combination of the anterior, central and posterior	70	3	70	1		1	approximation of cardinal ligament	0	I don稚 know the technique	1		1	1	1			1
15	0	35	2	Hawasa University	2	1	2	Comprehensive specialized Hospital	0	0	0	0	0	0			AAU(Black Lion)	43191	0					0		3	Half way system		0	0	less practice/trend of POP-Q staging techniques in our institution	Anterior compartment	10	1	35	1		1	vaginal apex-uterosacral ligament suspension	1		1		1	0	1			0
16	0	30	1	Adare General hospital, Hawassa	1	1	2	General Hospital	0	0	0	0	0	0			University of Gonder	43495	0					0		2	Both half way and POP-Q		0	0	0	Anterior and central	40	3	60	1		1	McCall's culdoplasty	1		1		1	0	1			0
17	0	35	2	adama Hospital Medical College	2	1	2	Referral Hospital	0	0	0	0	0	0			Adama Hospital Medical College	43739	0					0		3	POP-Q system		0	0	0	Combination of the anterior, central and posterior	10	1	60	0	I do same procedure irrespective of specific defect	1	bilateral cardinal ligament suspension	0	I don稚 know the technique	1		1	0	1	No treatment		0
18	0	50	3	MSIE	11	3	3	Private MCH center	0	0	0	0	0	0			AAU	39571	0					0		4	Half way system		0	1	0	Anterior and central	10	1	20	0	I do same procedure irrespective of specific defect	0		0	I don稚 know the technique	1		1	0	0			0
19	0	33	1	Mada walabu university Goba referal hospital	2	1	2	Referral Hospital	0	0	0	0	0	0			Jimma university medical center	43046	1	12/01/2018	subspeciality on urogynecology and reconstructive pelvic surgery	Jimma university medical center with collaboration of Lyon university	2yrs	1	IUGA	1	POP-Q system		0	0	0	Combination of the anterior, central and posterior	30	3	60	1		1	McCall's culdoplasty	1		1		1	0	1			0
20	0	35	2	SPHMMC	4	1	3	NGO MCH center	1	0	0	0	0	0			SPHMMC	43045	0					0		2	Half way system		0	0	I use easier technique	Anterior and central	30	3	200	0	I don稚 know how to do it	1	Uterosacral suspension	1		1		1	0	1			0
21	0	34	1	Debretabor University	2	1	2	General Hospital	0	1	1	1	1	0		We had once and plan was to proceed at least twice per annum	UoG	43101	1	06/10/2019	Urogynecology handaon training and workshop	UoG	7 days	0		1	Half way system		1	0	0	Apical compartment	20	2	140	1		1	Culdoplasty	1		1		1	0	1			0
22	0	34	1	Debretabor University	2	1	2	General Hospital	0	1	1	1	1	0		Once only	UoG	43466	1	06/12/2019	Urogynecolgy workshop and hands on training	UoG	5 days	0		1	Half way system		1	0	0	Apical compartment	20	2	140	1		1	Culdoplasty	1		1		1	0	1			0
23	0	43	2	HUCSH/HAWASSA	2	1	2	Comprehensive specialized Hospital	0	0	0	0	0	0			Hawassa University		0					0		2	Half way system		1	0	0	Combination of the anterior, central and posterior	30	3	120	1		1	Uterosacral suspension	1		1		1	0	1			0
24	0	34	1	Arsi University Asella Referal and Teaching Hospital	3	1	2	Referral Hospital	0	0	0	0	0	0			SPHMMC	43022	0					0		2	Half way system		1	0	0	Anterior and central	30	3	200	1		1	modified McCall's culdoplasty	1		1		1	0	1			0
25	0	34	1	34yrs	2	1	2	Referral Hospital	1	1	0	1	0	0		Every 3 months	Jimma university	43383	0					0		4	POP-Q system		0	0	0	Combination of the anterior, central and posterior	10	1	50	1		1	Mcall's culdoplasty	1		1		1	0	1			0
26	0	34	1	AAU	4	1	2	Comprehensive specialized Hospital	0	0	0	0	0	0			AAU	42192	0					0		5	Half way system		1	0	0	Apical compartment	1	1	50	0	I don稚 know how to do it	1	Uterosacral ligament suspension	0	I don稚 know the technique	1		1	0	1			0
27	0	72	3	brass MCHSC	34	3	1	Private MCH center	0	0	0	0	0	0			AAU	31445	0					0		3	POP-Q system		0	0	0	Combination of the anterior, central and posterior	4	1	5	1		1	ligament fixation to vaginal stamp	0	I didn稚 know its role in prevention of subsequent prolapse	1		1	1	1	No treatment	treatment depends on the degree of the prolapsed organ and the desire of the cleint	0
28	0	32	1	Private	2	1	1	Private MCH center	0	0	0	0	0	0			SPHMMC	44116	0					0		5	POP-Q system		0	0	0	Anterior compartment	4	1	7	1		0		1		1		1	0	1			0
29	0	31	1	Mekelle University	1	1	2	Comprehensive specialized Hospital	0	1	1	1	1	1		Every 3 months	Mu	43101	1			US partners	01 month	1	ACOG, IUGA	1	POP-Q system		0	0	0	Anterior compartment	112	3	200	1		0		1		1		1	1	1			1
30	0	35	2	Arsi university	4	1	2	Referral Hospital	1	1	1	1	1	0		Every 3 months	Jimma university	42745	0					0		1	POP-Q system		0	0	0	Anterior and central	30	3	200	0	I don稚 know how to do it	1	Colposuspension	0	I don稚 know the technique	1		1	0	1			0
31	0	52	3	Hemen MCH	19	3	1	Private MCH center	1	0	0	0	0	0			AAU	36985	0					0		4	Half way system		1	0	0	Combination of the anterior, central and posterior	1	1	10	0	I do same procedure irrespective of specific defect	1	sacral colpopexy	0	I don稚 know the technique	1		1	0	1			0
32	0	52	3	good shepherd mission hospital	17	3	2	Referral Hospital	0	0	0	0	0	0			AAU	37802	1	8/20/2020	Obstetric fistula,urinary diversion, incontinence surger	AAFH	on site training in AAFH & 2 weeks in nigeria	0		1	degree		1	0	0	Combination of anterior and posterior	60	3	100	1		1	approximation of lateral latral pedincles	1		1		1	1	1	No treatment	estrogen cream	1
33	0	53	3	Mekelle Hamlin fistula center/ Ayder comprehensive specialized hospital	17	3	3	NGO MCH center	1	1	1	1	1	0		I am director of urogyneacology fellowship program, support is continous as to per anual schedule	joint program Ayder CSH, HAMLIN FISTULA ETHIOPIA, OREGEON HEALTH SCIENCE COLLEDGE	42777	1		since there is continous anual CME, particpate in training of junior fellowship	world wide fistula fund,Oregeon Health science college, Hamlin fistula Ethiopia	it depends our curiculum module bock course with averag, 5-14 days programm	0		1	POP-Q system		0	0	0	Apical compartment	130	3	600	1		1	i usually do fixing vaginal cuff edges with cardinal ligament if I identify concomitent prolases do either BUSLF, RSSLF or Mesh Scaroclpopexy based on risk factors	0	based on recent facts, better to do POP-Q and site specific repair and try with conservative methods do PFE, avoid constipation and reduction of weight to prevent developmnent of Vault and prigrassiton of the disease from one stage to the next, duarblity of surgical intervetion is under question	1		0	1	1		PFE,Behvioral Modification	0
34	1	34	1	Arsi university	3	1	2	Comprehensive specialized Hospital	1	1	1	1	0	0		Every 6 months	Addis Ababa university	42724	0					0		2	Half way system		1	0	0	Anterior and central	200	3	200	1		1	Suspension of the ligaments	1		1		1	0	1			0
35	0	59	3	BZH	26	3	1	General Hospital	0	0	0	0	0	0			TAH	33761	0					0		5	None (I do not stage)		0	1	0	Combination of anterior and posterior	2	1	4	0	I do same procedure irrespective of specific defect	0		0	I don稚 think it can prevent effectively	1		1	0	0			0
36	0	42	2	UoG	9	2	2	Comprehensive specialized Hospital	1	1	0	0	1	0		Every 6 months	AAU	40700	0					0		1	Half way system		1	0	0	Combination of the anterior, central and posterior	15	2	190	1		0		0	I don稚 know the technique	0	Is not an effective option for the kind of patients I manage	0	0	1	No treatment		0
37	0	40	2	Jimma University	10	2	2	Comprehensive specialized Hospital	1	0	0	0	0	0			Jimma University	43106	1		management of all sorts of POP	Lyon University and Jimma University	two years	1	IUGA	1	POP-Q system		0	0	0	Combination of the anterior, central and posterior	200	3	200	1		1	fixing the apex to uterosacral ligaments + McCall's	1		1		1	0	1			0
38	0	47	3	Ministory of Health	15	3	2	Comprehensive specialized Hospital	0	0	0	0	0	0			Addis Ababa University	37997	0					0		5	POP-Q system		0	1	0	Posterior compartment	1	1	1	0	I don稚 know how to do it	1	suspension	0	I didn稚 know its role in prevention of subsequent prolapse	1	It is difficult to teach the clients	0	0	1			0
39	0	39	2	Debre Markos Referral hospital	10	2	2	Referral Hospital	1	1	1	1	1	1		Every 6 months	Jimma University	40457	1	10/06/2012	SSLF, Site specific repair	Klinikum Wells, Austria	1 month	0		2	Half way system		1	0	0	Combination of the anterior, central and posterior	50	3	100	1		1	Culdoplasty	1		1		1	0	1	No treatment		0
40	0	31	1	Adigrat university	1	1	2	General Hospital	0	0	0	0	0	0			Mekelle university	43504	0					0		2	Half way system		1	0	0	Anterior compartment	20	2	100	1		0		0	I don稚 know the technique	1		1	0	1		Avoiding risk factors	0
41	1	37	2	Ayder comprehensive referal hospital	5	1	2	Comprehensive specialized Hospital	0	1	0	0	1	0		Every year	Black Lion Hospital		0					0		3	Half way system		1	0	0	Anterior and central	5	1	60	0	I do same procedure irrespective of specific defect	0		0	I don稚 know the technique	1		1	0	1			0
42	0	33	1	st.Paul Hospital	4	1	2	Referral Hospital	0	0	0	0	0	0			St.Paul痴 Hospital Millennium Medical college	42606	1	09/06/2017	Prolapse repair	Gondar University	1 week	0		2	Half way system		1	0	0	Combination of the anterior, central and posterior	10	1	50	1		1	Vault Suspension with cardinal and Uterosacral ligament complex	1		1		1	1	1			1
43	0	33	1	Hawassa Referal hospital	2	1	2	Comprehensive specialized Hospital	0	0	0	0	0	0			Black lion hospital	43084	0					0		1	Half way system		0	0	Lack of goino meter	Anterior and central	50	3	200	1		1	Uterosacral suspension and macCall's culdoplasty	1		1		1	0	1			0
44	0	38	2	Bahir Dar university	8	2	2	Comprehensive specialized Hospital	0	0	0	0	0	0			Addis Ababa	40889	0					0		2	Half way system		1	0	0	Anterior and central	30	3	100	0	I do same procedure irrespective of specific defect	0		0	I don稚 know the technique	1		1	0	1			0
45	0	37	2	Wolaita sodo university	5	1	2	Referral Hospital	0	0	0	0	0	0			Addis ababa university	43988	0					0		2	Half way system		1	0	0	Combination of the anterior, central and posterior	100	3	1000	1		1		1		0	It is difficult to teach the clients, Clients will not be compliant with the instruction	1	0	1			0
46	1	36	2	Minilik ll Referral Hosp. A.A	2	1	2	Referral Hospital	0	0	0	0	0	0			UOG	43316	0					0		3	Half way system		1	0	0	Apical compartment	10	1	30	1		0		1		1		1	0	1			0
47	0	30	1	Mekelle university	5	1	2	Comprehensive specialized Hospital	1	0	0	0	0	0			Mekelle university	43707	0					0		1	Half way system		1	0	0	Anterior compartment	15	2	50	1		0		0	I didn稚 know its role in prevention of subsequent prolapse, I don稚 think it can prevent effectively	1		1	1	1			1
48	0	39	2	Mekelle University	8	2	2	Comprehensive specialized Hospital	1	0	0	0	0	0			Addis ababa University	40892	0					0		2	POP-Q system		0	0	0	Anterior and central	10	1	100	0	I do same procedure irrespective of specific defect	0		1		1		1	1	1			0
49	0	34	1	BDU	2	1	2	Comprehensive specialized Hospital	0	1	0	0	1	0		Every year	BDU	43466	0					0		1	Half way system		1	0	0	Anterior and central	30	3	200	1		1	Colposuspension	0	I don稚 know the technique	1		1	0	1	No treatment		0
50	0	33	1	Mekelle University	1	1	2	Comprehensive specialized Hospital	1	1	1	1	1	0		Every year	Mekelle University	43750	0					1	International Urogynecological Association	2	POP-Q system		0	0	0	Apical compartment	10	1	50	1		0		0	I don稚 know the technique, I didn稚 know its role in prevention of subsequent prolapse	1		1	1	1			1
51	0	33	1	SPHMMC	4	1	2	Comprehensive specialized Hospital	0	1	0	0	0	1		Every 6 months	SPHMMC	42577	0					0		2	Half way system		1	0	0	Anterior and central	4	1	50	0	I don稚 think it is relevant	1	Suspending the ligaments with vaginal cuff	0	I don稚 think it can prevent effectively	1		1	0	1			0
52	0	35	2	Noah	4	1	1	Private MCH center	1	0	0	0	0	0			Addis Ababa University	43070	1	04/01/2018	Urogynecology	Dr Debru and Dr Ana	More than 2 years (it is ongoing)	1		2	POP-Q system		0	0	0	Anterior compartment	50	3	150	1		1		1		1		1	0	1	No treatment		0
53	0	40	2	Yirgalem Hamlin Fistula Center	6	2	3	NGO MCH center	1	1	0	0	0	0	holistic support	continuous	Addis Ababa University	42408	1	01/12/2018	Uro-Gynecology Speciality	Mekelle University	3-years	1	IUGA,ICS,AUGA	1	POP-Q system		0	0	0	Combination of the anterior, central and posterior	100	3	100	1		0		0	I don稚 think it can prevent effectively	1		1	1	1			1
54	0	34	1	Butajira hospital	1	1	2	General Hospital	0	1	0	0	0	0	Cost of surgery	Not sure	SPHMMC	43676	0					0		1	POP-Q system		0	0	0	Combination of the anterior, central and posterior	120	3	120	1		1	Uterosacral colposuspension	1		1		0	0	1			0
55	0	42	2	SPHMMC	12	3	2	Comprehensive specialized Hospital	0	1	0	1	1	0		Every 6 months	AAU	39606	0					0		3	Half way system		1	0	0	Combination of the anterior, central and posterior	20	2	150	0	I don稚 know how to do it	1		0	I don稚 know the technique	1		1	0	1			0
56	0	39	2	YIRGALEM HOSPITAL	8	2	2	General Hospital	1	1	1	0	0	0		Every year	AAU	38108	1	05/05/2006	UROGYNECOLOGY	AA HAMLIN FISTULA CENTER	30 DAYS	0		1	Half way system	It is clinically irrelevant	0	0	0	Anterior compartment	40	3	100	1		1	SACROSPINOUS SUSPENSION	1		1		1	0	1			0
57	0	35	2	Dilla University Hospital	4	1	2	Referral Hospital	0	0	0	0	0	0		None	UoG	42738	0					0		1	POP-Q system		0	0	0	Anterior compartment	15	2	50	1		0		1		1		0	0	1			1
58	0	34	1	Haramaya hospital	1	1	2	General Hospital	0	0	0	0	0	0			SPHMMC	43677	0					0		2	Half way system		1	0	0	Anterior and central	20	2	20	0	I do same procedure irrespective of specific defect	1	McCall's Culdoplasty	1		1		1	0	1			0
59	1	40	2	Saint Paul's Hospital	8	2	2	Referral Hospital	1	0	0	0	0	0			Addis Ababa university	40929	1	9/18/2016	Pelvic organ prolapse	Jimma university	Two years	0		1	POP-Q system		0	0	0	Combination of the anterior, central and posterior	30	3	80	1		1	Maccul's culdoplasty	1		0	All patients I see already have floor dysfunction	1	1	1	No treatment		0
60	0	34	1	Adama Hospital Medical College	2	1	2	Referral Hospital	0	0	0	0	0	0			Adama Hospital Medical College	43739	0					0		3	Half way system		0	1	0	Combination of the anterior, central and posterior	12	1	80	1		1	tying uterosacral logament together	0	I don稚 know the technique	1		1	0	1			0
61	0	48	3	AHMC	16	3	2	Referral Hospital	0	0	0	0	0	0			AAU	894	0					0		4	POP-Q system		0	0	0	Anterior and central	15	2	50	1		0		0	I didn稚 know its role in prevention of subsequent prolapse	1		1	0	0			0
62	0	34	1	SPHMMC	4	1	2	Referral Hospital	1	0	0	0	0	0			SPHMMC	42377	0					0		3	Half way system		0	0	Not consistently used among faculty	Combination of the anterior, central and posterior	20	2	200	1		1	Reattachment of the cardinal and uterosacral ligaments to the vaginal wall	1		0	Is not an effective option for the kind of patients I manage, It is difficult to teach the clients	0	0	1			0
63	0	33	1	Adama Hospital Nedical college	2	1	2	Comprehensive specialized Hospital	0	0	0	0	0	0		No support	SPHMMC	42922	0					0		2	Half way system		1	0	0	Combination of anterior and posterior	20	2	100	1		0		1		1		1	0	1			0
64	0	33	1	Mekelle University	1	1	2	Comprehensive specialized Hospital	1	1	1	1	1	0		Every year	Mekelle University	43750	0					1	International Urogynecological Association	2	POP-Q system		0	0	0	Apical compartment	10	1	50	1		0		0	I don稚 know the technique, I didn稚 know its role in prevention of subsequent prolapse	1		1	1	1			1
65	0	33	1	Abala primary hospital	1	1	2	Primary Hospital	0	0	0	0	0	0			AAU chs	43460	0					0		5	Half way system		1	0	0	Combination of the anterior, central and posterior	2	1	2	0	Limited cases	1	Uterosacral ligament suspension	1		0	Is not an effective option for the kind of patients I manage	0	0	1			0
66	0	40	2	Tibebe ghion hospital	4	1	2	Comprehensive specialized Hospital	0	0	0	0	0	0			JUSH	42442	0				4yrs	0		2	Half way system		1	0	0	Combination of the anterior, central and posterior	12	1	100	0	I do same procedure irrespective of specific defect	1	Suspension procedure	0	I don稚 know the technique	1		1	0	1			0
67	1	36	2	Federal police Referral hosp	5	1	2	Primary Hospital	0	0	0	0	0	0			AAU health science college	42369	0					0		4	Half way system		1	0	0	Anterior and central	7	1	20	0	I do same procedure irrespective of specific defect	0		1		1		1	0	1			0
68	0	32	1	Jimma university	3	1	2	Referral Hospital	1	1	0	0	1	0		Every 3 months	Jimma university	42559	1	10/12/2018	Pelvic reconstructive and urogynecology surgery	Jimma university	Two years	0		1	POP-Q system		0	0	0	Combination of the anterior, central and posterior	40	3	200	1		0		1		1		1	0	1			0
69	0	32	1	Jimma university	3	1	2	Referral Hospital	1	1	0	0	1	0		Every 3 months	Jimma university	42559	1	10/12/2018	Pelvic reconstructive and urogynecology surgery	Jimma university	Two years	0		1	POP-Q system		0	0	0	Combination of the anterior, central and posterior	40	3	200	1		0		1		1		1	0	1			0
70	0	32	1	Jimma university	3	1	2	Referral Hospital	1	1	0	0	1	0		Every 3 months	Jimma university	42559	1	10/12/2018	Pelvic reconstructive and urogynecology surgery	Jimma university	Two years	0		1	POP-Q system		0	0	0	Combination of the anterior, central and posterior	40	3	200	1		0		1		1		1	0	1			0
71	0	36	2	St Peter Specialized Hospital	4	1	2	Comprehensive specialized Hospital	0	0	0	0	0	0			Addis Ababa University	41682	0					0		2	Half way system		1	0	0	Anterior and central	15	2	30	1		1	McCalls culdoplasty	1		1		1	0	1			0
72	0	38	2	niversity of gondar	5	1	2	Comprehensive specialized Hospital	1	1	1	1	1	1		Every 3 months	ADDIS ABABA	42362	1	03/11/2020	PROLAPSE REPAIR	GERMAN	1 WEEK	0		1	Half way system		1	0	0	Apical compartment	50	3	300	1		1	UTOSACRAL LIGAMENT SUSPENTION	0	I don稚 know the technique	1		1	0	1			0
73	0	38	2	Wachemo University, College of Medicine and Health Sciences	7	2	2	Referral Hospital	0	0	0	0	0	0			AAU, College of Health Sciences	41273	0					0		1	traditional, degree system	It is clinically irrelevant	0	0	0	Anterior and central	25	3	110	1		1	Cardinal, uterosacral plication with cuff of vagina	1		1		1	0	1			0
74	0	38	2	Wachemo University, College of Medicine and Health Sciences	7	2	2	Referral Hospital	0	0	0	0	0	0			AAU, College of Health Sciences	41273	0					0		1	traditional, degree system	It is clinically irrelevant	0	0	0	Anterior and central	25	3	110	1		1	Cardinal, uterosacral plication with cuff of vagina	1		1		1	0	1			0
75	0	34	1	SPHMMC	4	1	2	Comprehensive specialized Hospital	0	0	0	0	0	0			SPHMMC	42567	0					0		2	Half way system		1	0	0	Anterior and central	30	3	200	1		1	SSS	1		1		1	0	1			0
76	0	37	2	Axum st. Marry Hospital	5	1	2	General Hospital	0	0	0	0	0	0			University of Gondar	39235	0					0		1	Half way system		1	0	0	Anterior and central	80	3	80	0	I do same procedure irrespective of specific defect	1	McCall's culdoplasty perstrig stich	1		0	My clients will not accept it, It is difficult to teach the clients, Clients will not be compliant with the instruction	1	0	1			0
77	1	31	1	Jimma university medical center	1	1	2	Comprehensive specialized Hospital	1	1	0	1	1	0		Every 6 months	Adama hospital medical college	43725	0					0		4	POP-Q system		0	0	0	Anterior and central	5	1	30	1		0		0	I don稚 know the technique	1		1	0	1			0
78	0	32	1	Ayder comprehensive specialized hospital	4	1	2	Comprehensive specialized Hospital	1	1	1	1	1	0		Every year	Mekelle	43927	0					0		5	Half way system		1	0	0	Combination of the anterior, central and posterior	10	1	50	0	I do same procedure irrespective of specific defect	0		1		1		1	1	1			0
79	0	32	1	jmc	3	1	2	Referral Hospital	1	0	0	0	0	0			jmc	40179	1	01/05/2010	urogynecology	france	it is sub specialty for two year.	0		1	POP-Q system		0	0	0	Anterior compartment	50	3	150	1		0		1		1		1	0	1			0
80	0	32	1	Debre tabor hospital	1	1	2	General Hospital	0	1	1	1	1	0		Only once	Hawassa	43829	0					0		1	Half way system		1	0	0	Combination of the anterior, central and posterior	20	2	150	1		1	Vaginal apex suspension with uterosacral lig	1		1		1	0	1	No treatment		0
81	0	49	3	Hamlin Fistula Ethiopia	12	3	3	Comprehensive specialized Hospital	1	1	1	0	1	0		Every 3 months	Addis Ababa	39148	1	10/06/2016	Pelvic organ prolapse and SUI	Mekelle University and HFE	Three years	1	AUGS, IUGS	1	POP-Q system		0	0	0	Anterior compartment	200	3	300	1		1	For vaginal commonly -SSLF	1		1		1	1	1	No treatment		1
82	0	32	1	D/tabor university	2	1	2	Referral Hospital	0	1	1	0	1	0		only once	Gondar university	43101	1	2/23/2020	lateral repair, sacrospinous fixation	dr anna kiefer	1week	0		1	Half way system		0	0	0	Anterior and central	40	3	150	1		0		0	I don稚 know the technique	1		1	0	1			0
83	0	35	2	SPHMMC	5	1	2	Referral Hospital	1	0	0	0	0	0			TASH	42175	0					0		2	Half way system		1	0	0	Combination of the anterior, central and posterior	24	2	500	1		1	EXTRAFACIAL HYSTERECTOMY	0	IT IS FOR POST VAULT PROLAPSE	1		1	0	1			0
84	0	31	1	jimma university	2	1	2	Comprehensive specialized Hospital	1	0	0	0	0	0			jimma university	43332	0					0		2	Half way system		1	0	0	Anterior and central	20	2	200	0	I don稚 know how to do it	1	fixation of vault us and cardinal ligament	1		1		1	0	1			0
85	0	34	1	SPHMMC	1	1	2	Comprehensive specialized Hospital	1	0	0	0	0	0			SPMMC	44002	0					0		2	Half way system		1	0	0	Anterior compartment	10	1	100	1		0		1		0	It is difficult to teach the clients	0	0	1			0
86	0	30	1	Bahir dar university	1	1	2	Comprehensive specialized Hospital	0	0	0	0	0	0			Bahir dar university	43464	0					0		2	Half way system		1	0	0	Anterior and central	10	1	50	1		1	Mc calls culdoplasty	1		1		1	0	1	No treatment		0
87	0	32	1	Injibara general hospital	2	1	2	General Hospital	0	0	0	0	0	0			Bahirdar university	43825	0					0		1	Half way system		1	0	0	Anterior and central	70	3	70	1		1	Uterosacral ligament suspension.	1		1		1	1	1			1
88	1	29	1	BDU	1	1	2	Referral Hospital	0	0	0	0	0	0			BDUCMHS	43466	0					0		1	Half way system		1	0	0	Combination of the anterior, central and posterior	25	3	200	0	I do same procedure irrespective of specific defect	0		1		1		1	1	1	No treatment		1
89	0	34	1	Bahir dar university	2	1	2	Comprehensive specialized Hospital	0	0	0	0	0	0			Bahir dar university	43466	0					0		3	Half way system		1	0	0	Anterior and central	25	3	100	1		1	McCall痴 culdoplasty	1		1		1	0	1			0
90	1	34	1	St peter	4	1	2	Comprehensive specialized Hospital	0	0	0	0	0	0			AAU		0					0		3	Half way system		0	0	0	Anterior and central	30	3	100	1		1	Vaginal cuff suspention with uterosacral kigt	1		1		1	0	1			0
91	0	31	1	Debretabor hospital	0	1	2	Referral Hospital	0	1	1	0	1	0		Every year	Bahir dar	43803	1	2/24/2020	Pelvic reconstructive procedures	Foreign partners	One week	0		1	Half way system		1	0	0	Anterior compartment	48	3	200	1		1	Attaching uterosacral and cardinal ligament with the peritoneal surface	1		1		1	1	1			1
92	0	31	1	Debretabor	1	1	2	General Hospital	0	1	1	0	1	0		Just once	Bahirdar	43831	0					0		1	Half way system		0	0	It takes more time	Anterior and central	20	2	100	1		1	McCall culdoplasty	1		1		1	0	1			0
93	0	43	2	Saint Paul's hospital Millennium Medical College	12	3	2	Referral Hospital	0	0	0	0	0	0			Addis Ababa University, College of Health sciences	39619	0					0		2	Half way system		1	0	0	Combination of the anterior, central and posterior	30	3	200	1		1	vaginal apex suspension	1		1		1	0	1	No treatment		0
94	0	34	1	Debretabor University	2	1	1	General Hospital	0	1	1	1	1	0		Once	UoG	43101	1	6/17/2019	Urogynecology workshop	UoG	One week	0		1	Half way system		1	0	0	Apical compartment	20	2	100	1		1	Culdoplasty	1		1		1	0	1			0
95	0	36	2	DTH	2	1	2	General Hospital	0	0	0	0	0	0			UoG	43983	0					0		1	Half way system		1	0	0	Anterior compartment	30	3	200	1		0		1		1		1	0	1			0
96	0	36	2	University hospital	3	1	2	Comprehensive specialized Hospital	0	0	0	0	0	0			AAU	42712	0					0		3	Half way system		1	0	0	Combination of the anterior, central and posterior	15	2	100	1		1	Suspension	1		1		1	1	1			1
97	0	37	2	Addis Alem primary Hospital , Bahir Dar	3	1	2	Primary Hospital	0	0	0	0	0	0			Gondar University	42761	0					0		2	Half way system		1	0	0	Combination of the anterior, central and posterior	40	3	40	0	I do same procedure irrespective of specific defect	1	Uterosaccral ligament suspension with vaginal apex	0	I don稚 know the technique	1		1	0	1			0
98	0	30	1	Debretabor university	1	1	2	General Hospital	0	1	0	0	1	0		Every year	Saint Paul hospital mellinium medical college	43698	1	2/21/2020	Onsite training on different procedures	Dr Anna and Dr Debru	5 days	0		2	Half way system		1	0	0	Combination of the anterior, central and posterior	30	3	150	0	I do same procedure irrespective of specific defect	1	Sacrospinous ligament fixation	0	I didn稚 know its role in prevention of subsequent prolapse, I don稚 think it can prevent effectively	1		1	0	1			0
99	0	30	1	BDU	2	1	2	Comprehensive specialized Hospital	0	0	0	0	0	0			BDU	43777	0					0		2	POP-Q system		0	0	0	Apical compartment	10	1	150	0	I don稚 know how to do it	1	SSLF	1		1		1	0	1			0
100	0	34	1	Tibebe Ghion hospital	2	1	2	Comprehensive specialized Hospital	0	0	0	0	0	0			Bahir Dar University	43281	0					0		2	Half way system		1	0	0	Anterior and central	50	3	350	1		1	Culdoplasty	1		1		1	0	1	No treatment		0
101	0	52	3	Hawassa university	20	3	2	Comprehensive specialized Hospital	0	0	0	0	0	0			addis abeba university	36698	0					0		2	Half way system		1	0	0	Anterior and central	25	3	50	0	I do same procedure irrespective of specific defect	0		1		1		1	0	1			0
102	0	45	3	THSH	10	2	2	Referral Hospital	0	0	0	0	0	0			AAU	44003	0					0		1	Degree system		1	0	0	Combination of the anterior, central and posterior	80	3	300	1		1	Ligament suspensions	1		1		1	0	1			0
103	0	30	1	Bahidar university tibebe ghion specialized jospital	2	1	2	Comprehensive specialized Hospital	1	0	0	0	0	0			Bahirdar	43831	0					0		1	Half way system		1	0	0	Combination of the anterior, central and posterior	20	2	150	1		1	Uterosacral vaginal vault suspension	1		1		1	0	1			0
104	0	35	2	Suhul hospital	2	1	2	General Hospital	0	0	0	0	0	0			Mekele	43101	0					0		1	Half way system		1	0	0	Combination of the anterior, central and posterior	80	3	80	1		0		0	I don稚 think it can prevent effectively	1		1	0	1			0
105	0	35	2	Suhul hospital	2	1	2	General Hospital	0	0	0	0	0	0			Mekele	43101	0					0		1	Half way system		1	0	0	Combination of the anterior, central and posterior	80	3	80	1		0		0	I don稚 think it can prevent effectively	1		1	0	1			0
106	0	43	2	Hawassa university	11	3	2	Comprehensive specialized Hospital	0	0	0	0	0	0			Jimma university	39975	0					0		1	Half way system		1	0	0	Anterior and central	30	3	200	0	I don稚 know how to do it	1	McCall	1		1		1	0	1			0
107	0	32	1	HUCSH	1	1	2	Comprehensive specialized Hospital	0	0	0	0	0	0			HUCMHS	43466	0					0		1	Half way system		1	0	0	Anterior and central	50	3	200	1		1	apical suspenssion	1		1		1	0	1			0
108	0	31	1	Arsi University	1	1	2	Referral Hospital	1	0	0	0	0	0			AAU	44003	0					0		1	Half way system		1	0	0	Apical compartment	4	1	150	0	I don稚 know how to do it	1	USLS	0	I don稚 think it can prevent effectively	1		1	0	1			0
109	0	35	2	St Peter Especialized Hospital	4	1	2	Comprehensive specialized Hospital	1	0	0	0	0	0			UOG	44003	0					0		1	Half way system		1	0	0	Combination of the anterior, central and posterior	60	3	200	1		1	Macul's culdoplasty	1		1		1	0	1			0
110	0	29	1	UoG	5	1	2	Comprehensive specialized Hospital	1	1	1	1	1	0		Every 6 months	UoG	43833	0					0		1	Half way system		1	0	0	Combination of the anterior, central and posterior	20	2	200	1		1	Uterosacral suspension of the vault	0	I don稚 know the technique	1		1	0	1	No treatment		0
111	0	33	1	St Paul's hospital millienum medical college	2	1	2	Comprehensive specialized Hospital	1	1	0	0	1	1		Every year	Bahir Dar university	43394	0					0		2	POP-Q system		0	0	0	Anterior and central	20	2	100	1		1	Vaginal voult suspension	0	I do it for enterocele.	1		1	0	1			0
112	0	36	2	DTH	2	1	2	General Hospital	0	0	0	0	0	0			UoG	44003	0					0		1	Half way system		1	0	0	Anterior compartment	30	3	200	1		1	McCall	1		1		1	0	1			0
113	1	29	1	Bethel Teaching General Hospital	1	1	1	General Hospital	0	0	0	0	0	0			University of Gondar Hospital	43466	0					0		5	POP-Q system		0	0	0	Anterior and central	20	2	5	1		1	Mccall culdoplasty	1		0	Clients will not be compliant with the instruction	1	0	1			0
114	0	45	3	Myungsung Korean Hospital	8	2	3	General Hospital	0	0	0	0	0	0			Orotta School of PostGraduate Education	40989	0					0		5	POP-Q system		0	0	0	Combination of the anterior, central and posterior	2	1	10	1		0		0	technical assistance is not provided by the institution	1		1	0	1	No treatment		0
115	0	42	2	Adigrat hospital	7	2	2	General Hospital	0	0	0	0	0	0			Black lion	44004	0					0		1	Half way system		1	0	0	Combination of the anterior, central and posterior	100	3	70	1		1	Suspension	0	I don稚 know the technique	1		1	0	1			0
116	0	38	2	TGH(private);	6	2	2	General Hospital	0	0	0	0	0	0			AAU, CHS	41639	0					0		2	Half way system		0	1	0	Combination of the anterior, central and posterior	10	1	10	0	I don稚 know how to do it	1	Uterosacral ligament fixation	0	I don稚 know the technique	1		1	0	1		Life style modification	0
117	1	33	1	SPHMMC	4	1	2	Referral Hospital	1	0	0	0	0	0			Saint Paul's Hospital Millennium Medical college	42582	0					0		3	Half way system		1	0	0	Combination of the anterior, central and posterior	48	3	96	1		1	suspension with the cardinal and uterosacral ligaments	1		1		1	0	1			0
118	0	52	3	mekelle University CHS	21	3	2	Comprehensive specialized Hospital	1	0	0	0	0	0			AAUMF	36190	1		CMES	WASHINHTON UNIVERSITY	5 DAYS	0		3	POP-Q system		0	0	0	Combination of the anterior, central and posterior	20	2	60	1		0		0	I don稚 think it can prevent effectively	1		1	0	0			0
119	0	60	3	Addis hiwot hospital	36	3	1	General Hospital	1	0	0	0	0	0			AAU	33754	0					0		5	None (I do not stage)		0	1	0	Posterior compartment	2	1	3	0	I don稚 know how to do it	1	McCall's culdoplasty	1		1		1	1	0			0
120	0	34	1	General hospital	2	1	1	General Hospital	0	0	0	0	0	0			UoG	43101	0					0		3	POP-Q system		0	0	0	Anterior compartment	5	1	15	1		0		0	I don稚 know the technique	1		1	0	1			0
121	0	34	1	University of Gondar	4	1	2	Comprehensive specialized Hospital	1	1	1	1	1	0		Every 6 months	University of Gondar	39448	0					0		1	Half way system		0	0	0	Anterior compartment	70	3	500	1		0		0	I don稚 know the technique	1		1	1	1	No treatment		1
122	0	31	1	Hiwot fana specialized university hospital	1	1	2	Comprehensive specialized Hospital	0	1	0	0	1	0		Every 3 months	Addis ababa university	43816	0					0		3	Half way system		1	0	0	Anterior and central	15	2	70	1		1	Uterosacral ligaments suspension	0	I don稚 know the technique	1		1	0	1			0
123	0	31	1	Hiwot fana specialized university hospital	1	1	2	Comprehensive specialized Hospital	0	1	0	0	1	0		Every 3 months	Addis ababa university	43816	0					0		3	Half way system		1	0	0	Anterior and central	15	2	70	1		1	Uterosacral ligaments suspension	0	I don稚 know the technique	1		1	0	1			0
124	0	35	2	Bahir Dar University	5	1	2	Comprehensive specialized Hospital	0	0	0	0	0	0			Addis Ababa university	42339	0					0		2	Half way system		0	0	0	Anterior compartment	10	1	80	1		1	Uterosacral suspension	1		1		1	0	1	No treatment		0
125	0	36	2	Asella Teaching and Referral Hospital	2	1	2	Referral Hospital	1	0	0	0	0	0			Hawasa University	43466	0					0		1	Half way system		1	0	0	Anterior and central	30	3	300	0	I do same procedure irrespective of specific defect	0		1		1		1	0	1	No treatment		0
126	0	36	2	St Peter specialized hospital	7	2	2	Referral Hospital	1	0	0	0	0	0			Jimma university	44004	1				2years	1	IUGA	1	POP-Q system		0	0	0	Combination of the anterior, central and posterior	70	3	90	1		1	McCall's culdoplasty?	1		1		1	0	1			0
127	1	35	2	St. Paul Hospital MMC	6	2	2	Comprehensive specialized Hospital	1	0	0	0	0	0			Addis Ababa	41974	0					0		3	Half way system		1	0	0	Anterior and central	4	1	35	1		0		0	I don稚 know the technique	1		1	1	1			0
128	0	32	1	Asella Teaching and referral hospital	0	1	2	Referral Hospital	1	1	1	1	0	0		Every 3 months	AAU/ Tikur anbessa college	43823	0					0		2	Half way system		0	1	0	Anterior and central	20	2	100	0	I don稚 know how to do it	1	Uterosacral ligament suspension	1		1		1	0	1			0
129	0	29	1	Addis Zemen Primary Hospital	1	1	2	Primary Hospital	0	0	0	0	0	0			University of Gondar	43832	0					0		1	POP-Q system		0	0	0	Anterior compartment	80	3	100	1		1	Mc Call's culdoplasty and uterosacral ligament fixation	1		1		1	0	1			0
130	0	50	3	AAU	13	3	2	Referral Hospital	0	0	0	0	0	0			AAU	39256	0					0		3	POP-Q system		0	0	0	Combination of the anterior, central and posterior	30	3	0	1		1	Approximation of cardinal ligaments at center. Suspending vault to the ligaments	1		1		1	0	1		Estrogen	0
131	0	32	1	Arsi University, Asella Hospital	2	1	2	Referral Hospital	1	0	0	0	0	0			AAU	43466	0					0		2	Half way system		1	0	0	Anterior and central	30	3	200	0	I don稚 know how to do it	1	USLS	0	I don稚 think it can prevent effectively	1		1	0	1			0
132	0	34	1	Gamby teaching general hospital	4	1	1	General Hospital	0	1	0	0	0	0	Financial	It depends on the case reports	UOG	42763	0					0		3	Half way system		1	0	0	Anterior and central	50	3	50	1		0		1		1		1	0	1	No treatment		0
133	0	36	2	Medhen Beza Hospital	5	1	1	General Hospital	0	0	0	0	0	0			Jimma University	42254	0					0		5	Half way system		1	0	0	Anterior compartment	6	1	6	0	I do same procedure irrespective of specific defect	0		0	I don稚 know the technique	1		0	1	1			0
134	0	35	2	Addis Ababa University	4	1	2	Comprehensive specialized Hospital	0	0	0	0	0	0			Addis Ababa University	42341	1	06/10/2019	Prolapse surgery	Foreign urogynecologist	5 days	1	IUGA	1	Half way system		1	0	0	Anterior and central	70	3	150	1		1	McCall's	1		1		1	1	1			1
135	0	30	1	Gondar University	4	1	2	Comprehensive specialized Hospital	1	0	0	0	0	0			Gondar University		0					0		1	Half way system		1	0	0	Apical compartment	4	1	100	1		0		0	I don稚 think it can prevent effectively	1		1	0	1			0
136	0	32	1	Boru meda hospital	1	1	2	General Hospital	0	0	0	0	0	0			university of Gondar	43831	0					0		2	Half way system		1	0	0	Anterior compartment	10	1	10	0	I do same procedure irrespective of specific defect	1	Mc call culdoplasty	1		1		1	0	1	No treatment		0
137	0	40	2	MCH	9	2	1	Private MCH center	0	0	0	0	0	0			Jimma university	40711	0					0		5	POP-Q system		0	0	0	Combination of the anterior, central and posterior	10	1	15	0	I do same procedure irrespective of specific defect	1	Uterosacral suspension	1		1		0	0	1			0
138	0	53	3	AAU TAH	22	3	2	Comprehensive specialized Hospital	1	0	0	0	0	0			AAU	36312	1	11/01/2012	Urogynecology	Myself	One month	1	IUGA	2	Half way system		1	0	0	Combination of the anterior, central and posterior	40	3	100	1		1	Utero sacral ligament an vault suspension	1		1		1	1	1	No treatment		0
139	0	40	2	B/dar MSIE	5	1	3	NGO MCH center	0	0	0	0	0	0			Black Lion	42899	0					0		5	Half way system		1	0	0	Combination of the anterior, central and posterior	4	1	6	0	I do same procedure irrespective of specific defect	1	Culdoplasty	1		1		1	1	1			1
140	0	40	2	EKA KOTEBE GENERAL HOSPITAL	7	2	2	General Hospital	0	0	0	0	0	0			AAU	41698	0					0		2	Half way system		1	0	0	Anterior compartment	10	1	20	1		1	UTEROSACRAL stamp fixation with vaginal vault	1		1		1	1	1	No treatment		1
141	0	33	1	Saint Paul痴 Hospital Millennium Medical college	4	1	2	Comprehensive specialized Hospital	0	0	0	0	0	0			Saint Paul痴 Hospital Millennium Medical college	42577	0					0		2	Half way system		0	0	0	Combination of the anterior, central and posterior	12	1	50	0	I don稚 know how to do it	1	Ligament suspension with the vaginal cuff	1		1		1	0	1			0
142	0	33	1	Mettu Karl Hospital	5	1	2	Referral Hospital	0	0	0	0	0	0			Addis Ababa Universality	44006	0					0		1	Half way system		1	0	0	Anterior and central	30	3	40	1		1	Vault suspension to SSL	1		1		1	0	1			0
143	0	33	1	Arsi university	2	1	2	Referral Hospital	1	1	1	0	0	0		Not sure	Jima	43132	0					0		3	POP-Q system		0	0	0	Apical compartment	15	2	75	1		0		1		1		1	0	1			0
144	1	32	1	Betezatha general hospital	2	1	1	General Hospital	0	0	0	0	0	0			Black Lion hospital	43448	0					0		4	Half way system		1	0	0	Anterior compartment	6	1	20	0	I don稚 know how to do it	1	Mccalls culdoplasty	1		1		1	0	1			0
145	0	36	2	Adare general hospital	1	1	2	General Hospital	0	0	0	0	0	0			Hawassa University	43831	0					0		3	Half way system		0	0	Half way system was used in my University	Anterior and central	50	3	100	1		1	Uterosacral ligament suspension	1		1		1	0	1	No treatment		0
146	0	33	1	Hawassa University Referal Hospital	2	1	2	Comprehensive specialized Hospital	0	0	0	0	0	0			Adiss Ababa BLH	43084	0					0		1	Half way system		0	0	Lack of a measuring instrument	Anterior compartment	50	3	250	0	I do same procedure irrespective of specific defect	1	McCall's culdoplasy	1		1		1	0	1			0
147	0	33	1	Tibebe ghion	2	1	2	Comprehensive specialized Hospital	0	0	0	0	0	0			BDU	40299	0					0		2	Half way system		1	0	0	Anterior and central	15	2	100	1		1	Culdoplasty	1		1		1	0	1			0
148	0	30	1	gondar university	2	1	2	Comprehensive specialized Hospital	1	1	1	1	1	0		Every year	Gondar university	43101	0					0		1	Half way system		1	0	0	Combination of anterior and posterior	30	3	200	1		0		0	I don稚 think it can prevent effectively	1		1	0	1			0
149	0	33	1	Debremarkos university	2	1	2	Comprehensive specialized Hospital	0	0	0	0	0	0			St Paul millenium medical college	40211	0					0		2	Half way system		1	0	0	Combination of anterior and posterior	50	3	200	1		0		0	I don稚 know the technique	1		1	0	1			0
150	0	33	1	Dilla university hospital	2	1	2	Referral Hospital	0	0	0	0	0	0			AAU		0					0		4	Half way system		1	0	0	Anterior compartment	10	1	50	0	I don稚 think it is relevant	1		0	I didn稚 know its role in prevention of subsequent prolapse	0	It is difficult to teach the clients	1	0	0			0
151	0	32	1	DURH	0	1	2	Referral Hospital	0	0	0	0	0	0			SPMMC	43728	0					0		2	Half way system		1	0	0	Anterior compartment	30	3	60	0	I do same procedure irrespective of specific defect	0		0	I don稚 know the technique	0	Clients will not be compliant with the instruction	1	0	1			0
152	0	40	2	DURH	10	2	2	Referral Hospital	0	0	0	0	0	0			AAU Blacklion		0					0		1	Half way system		1	0	not easy as that of half way	Combination of the anterior, central and posterior	20	2	40	1		1	McCall's culdoplasty	1		0		1	0	1		Suspension	0
153	0	29	1	DMRH	1	1	2	Comprehensive specialized Hospital	0	0	0	0	0	0			BDU		0					0		1	Half way system		1	0	0	Anterior compartment	30	3	100	1		1	fixing vaginal ligament and cardunal ligament	1		1		1	0	1			0
154	0	33	1	DMRH	1	1	2	Referral Hospital	0	0	0	0	0	0			missed		0					0		2	POP-Q system		0	0	0	Anterior and central	25	3	100	1		1	fixing the vagina with uterosacral ligament	1		1		1	0	1			0
155	0	30	1	DMUH	1	1	2	Referral Hospital	0	0	0	0	0	0			SPMMC		0					0		2	Half way system		1	0	0	Anterior compartment	6	1	40	0	I do same procedure irrespective of specific defect	0		0	I didn稚 know its role in prevention of subsequent prolapse	1		1	0	1			0
156	0	37	2	DMRH	4	1	2	Referral Hospital	0	0	0	0	0	0			UoG		0					0		1	Degree system		1	0	0	Anterior and central	50	3	300	1		1	Sacrospinous fixation, McCall's culdoplasty, Keglles excercise	1		1		1	0	1			0
157	0	33	1	DMU	2	1	2	Comprehensive specialized Hospital	0	0	0	0	0	0			SPMMS	40211	0					0		2	Half way system		1	0	0	Combination of anterior and posterior	1	1	1	1		0		0	I don稚 know the technique	1		1	0	1			0
158	0	68	3	sp univ	35	3	1	Private MCH center	0	0	0	0	0	0			AAU		0					0		4	Half way system		0	1	0	Anterior compartment	1	1	1	0	I don稚 know how to do it	0		0	I don稚 know the technique	0	It is difficult to teach the clients	0	0	1			0
159	0	53	3	Dr Mule	20	3	1	Private MCH center	0	0	0	0	0	0			AAU		0					0		3	Half way system		0	1	0	Combination of central and posterior	1	1	1	0	I don稚 know how to do it	1	fixation	0	I don稚 know the technique	0	It is difficult to teach the clients	0	0	1			0
160	0	48	3	Dessie ref hospital	15	3	2	Referral Hospital	0	0	0	0	0	0			AAUMF		0					0		2	Half way system		1	0	0	Combination of the anterior, central and posterior	100	3	250	1		1	Mc Call's culdoplasty	1		0	Is not an effective option for the kind of patients I manage	0	0	1	No treatment		0
161	1	35	2	Dessie hospital	3	1	2	Referral Hospital	0	0	0	0	0	0			Jimma Univ		0					0		2	Half way system		1	0	0	Combination of the anterior, central and posterior	52	3	130	0	I don稚 think it is relevant	1	uterosacral fixation	0	I don稚 know the technique	1		1	0	1			0
162	0	38	2	Wollo university	6	2	2	Comprehensive specialized Hospital	0	0	0	0	0	0			Jimma univ		0					0		1	POP-Q system		0	0	0	Combination of the anterior, central and posterior	3	1	150	1		1	uterosacral suspension	0	I didn稚 know its role in prevention of subsequent prolapse	1		1	0	1	No treatment		0
163	0	37	2	Dessie ref hospital	6	2	2	Referral Hospital	0	0	0	0	0	0			AAU		0					0		2	Half way system	It is clinically irrelevant	0	0	0	Apical compartment	2	1	100	0	I do same procedure irrespective of specific defect	0		0	I don稚 know the technique	0	Clients will not be compliant with the instruction	1	0	1			0
164	0	32	1	Dessie ref hospital	2	1	2	Referral Hospital	0	0	0	0	0	0			jumped		1			UoG	5 days	0		2	Half way system		0	1	0	Anterior compartment	30	3	135	0	I don稚 know how to do it	0		0	I don稚 know the technique	0	Clients will not be compliant with the instruction	0	0	1			0
165	0	33	1	Ambo General Hospital	4	1	2	General Hospital	0	0	0	0	0	0			Jimma university		0					0		3	Half way system		1	0	0	Anterior and central	45	3	45	1		0		0	I don稚 know the technique	1		1	0	1			0
166	0	34	1	Ambo univ referral hospital	4	1	2	Referral Hospital	0	0	0	0	0	0			Jimma university		0					0		2	Half way system		1	0	0	Combination of the anterior, central and posterior	10	1	10	0	I do same procedure irrespective of specific defect	1	fixing apex to uterosacral ligament	0	I don稚 think it can prevent effectively	1		1	0	1			0
167	0	35	2	AURH	1	1	2	Referral Hospital	0	0	0	0	0	0			TASH		0					0		3	Half way system		1	0	0	Anterior and central	10	1	1	1		0		0	I don稚 know the technique	1		1	1	1			1
168	0	32	1	Ambo university referral hospital	0	1	2	Referral Hospital	0	0	0	0	0	0			SPMMS		0					0		1	Half way system		1	0	0	Apical compartment	10	1	30	1		1	suspension to uterosacral cardinal ligament complex	1		1		1	1	1	No treatment		1
169	0	32	1	Ambo university referral hosp	1	1	2	Referral Hospital	0	0	0	0	0	0			Black lion H		0					0		2	Half way system		1	0	0	Combination of the anterior, central and posterior	20	2	1	0	I do same procedure irrespective of specific defect	1	suspending uterosacral ligament	1		0	Clients will not be compliant with the instruction	0	0	1			0
170	1	32	1	Delt Hospital	1	1	1	Comprehensive specialized Hospital	0	0	0	0	0	0			Black lion		0					0		5	Half way system		1	0	0	Combination of the anterior, central and posterior	10	1	10	0	I don稚 know how to do it	1	suspending the vault with the cardinal and uterosacral ligament	0	I don稚 know the technique	1		1	0	1			0
171	0	34	1	Sabian general hospital	1	1	2	General Hospital	0	0	0	0	0	0			Mekelle univ		0					0		2	Half way system		0	0	no material/instrument	Combination of the anterior, central and posterior	25	3	25	0	I do same procedure irrespective of specific defect	0		0	I don稚 think it can prevent effectively	1		1	0	1			0
172	0	37	2	Dilcha referral hospital Diredawa	3	1	2	Referral Hospital	0	0	0	0	0	0			Black lion		0					0		1	Half way system		1	0	0	Anterior and central	12	1	50	1		1	vault fixation with cardinal and uterosacral ligament	0	I don稚 know the technique	1		0	0	0			0
173	0	63	3	ART Hospital	26	3	1	Primary Hospital	0	0	0	0	0	0			AAUMF		0					0		5	POP-Q system		0	0	0	Combination of the anterior, central and posterior	1	1	1	0	I do same procedure irrespective of specific defect	0		0	I don稚 know the technique	1		1	0	1			0
174	0	41	2	mariestopes ethiopia	6	2	3	Private MCH center	1	0	0	0	0	0			AAU	41450	0					0		4	Half way system		1	0	0	Anterior and central	5	1	12	1		0		0	I didn稚 know its role in prevention of subsequent prolapse	1		1	0	1			0
175	0	31	1	not filled	2	1	2	Referral Hospital	0	0	0	0	0	0			UoG	43103	0					0		1	Half way system		1	0	0	Combination of the anterior, central and posterior	170	3	340	1		1	McCall's culdoplasty	1		1		1	0	1			0
176	1	35	2	st peter hospital	2	1	2	Comprehensive specialized Hospital	0	0	0	0	0	0			SPMMC	43383	0					0		1	Half way system		1	0	0	Combination of the anterior, central and posterior	8	1	30	0	I do same procedure irrespective of specific defect	0		1		1		1	0	1			0
177	0	31	1	P/G/H	1	1	2	General Hospital	0	0	0	0	0	0			UoG	43466	0					0		1	Half way system		1	0	0	Anterior and central	100	3	100	1		0		0	I don稚 think it can prevent effectively	1		1	0	1			0
178	0	30	1	Adigrat university	1	1	2	General Hospital	0	0	0	0	0	0			Mekelle university		0					0		2	POP-Q system		0	0	0	Combination of the anterior, central and posterior	20	2	60	1		1	culdoplasty	1		1		1	0	1			0
179	0	34	1	Adigrat General Hospital	1	1	2	General Hospital	0	0	0	0	0	0			Mekelle university, Ayder college of health sciences		0					0		3	Half way system		1	0	0	Anterior and central	12	1	40	1		1	Trans fixation of the vaginal cuff with the cardinal ligament	0	I don稚 know the technique	1		1	0	1			0
180	0	36	2	Adigrat university	4	1	2	General Hospital	0	0	0	0	0	0			Jimma university	39672	0					0		1	POP-Q system		0	0	0	Anterior and central	45	3	150	1		1	uterosacral-cardinal ligament fixation	0	I don稚 know the technique, don't have specific training	1		1	0	1			0
181	0	36	2	Adigrat university	4	1	2	General Hospital	0	0	0	0	0	0			Jimma university	39672	0					0		1	POP-Q system		0	0	0	Anterior and central	45	3	150	1		1	uterosacral-cardinal ligament fixation	0	I don稚 know the technique, don't have specific training	1		1	0	1			0
182	0	36	2	Adigrat university	4	1	2	General Hospital	0	0	0	0	0	0			Jimma university	39672	0					0		1	POP-Q system		0	0	0	Anterior and central	45	3	150	1		1	uterosacral-cardinal ligament fixation	0	I don稚 know the technique, don't have specific training	1		1	0	1			0
183	0	36	2	Adigrat university	4	1	2	General Hospital	0	0	0	0	0	0			Jimma university	39672	0					0		1	POP-Q system		0	0	0	Anterior and central	45	3	150	1		1	uterosacral-cardinal ligament fixation	0	I don稚 know the technique, don't have specific training	1		1	0	1			0
184	0	36	2	Adigrat university	4	1	2	General Hospital	0	0	0	0	0	0			Jimma university	39672	0					0		1	POP-Q system		0	0	0	Anterior and central	45	3	150	1		1	uterosacral-cardinal ligament fixation	0	I don稚 know the technique, don't have specific training	1		1	0	1			0
185	0	30	1	Debre Birhan university	0	1	2	Referral Hospital	0	0	0	0	0	0			Addis Ababa university	43813	0					0		3	Half way system		1	0	0	Apical compartment	10	1	40	1		0		1		1		0	0	1			0
186	1	35	2	AAU	4	1	2	Referral Hospital	0	0	0	0	0	0			AAU	42353	0					0		2	Half way system		1	0	0	Combination of the anterior, central and posterior	15	2	100	1		1	suspension	1		1		1	0	1			0
187	0	36	2	Felege hiwote	2	1	2	Comprehensive specialized Hospital	0	0	0	0	0	0			Bahirdaar universty	43463	0					0		1	Half way system	It is clinically irrelevant	0	0	0	Anterior and central	20	2	100	1		1	Suspetion of uterosacral ligament	0	I don稚 know the technique	1		1	0	1			0
188	0	34	1	University of gondar	2	1	2	Comprehensive specialized Hospital	1	0	0	0	0	0			University of Gondar	44007	1	6/25/2020	Pelvic organ prolapse	Harar university	A week	0		1	Half way system		1	0	0	Anterior and central	20	2	200	1		1	Sacrospinous ligament fixation	0	I believe it is done for enterocele	1		1	1	1			1
189	0	31	1	Wolkite unv	2	1	2	Comprehensive specialized Hospital	1	0	0	0	0	0			Hawassa unv	43191	0					0		1	Half way system		1	0	0	Anterior and central	50	3	110	0	I do same procedure irrespective of specific defect	1	Apical suspension	0	I don稚 think it can prevent effectively	1		1	0	1			0
190	0	31	1	Wolkite unv	2	1	2	Comprehensive specialized Hospital	1	0	0	0	0	0			Hawassa unv	43191	0					0		1	Half way system		1	0	0	Anterior and central	50	3	110	0	I do same procedure irrespective of specific defect	1	Apical suspension	0	I don稚 think it can prevent effectively	1		1	0	1			0
191	0	30	1	St Lalibela primary hospital	0	1	2	Primary Hospital	0	0	0	0	0	0			University of Gondar	43825	0					0		4	POP-Q system		0	0	0	Apical compartment	4	1	4	0	I don稚 think it is relevant	1	uterosacral suspension	1		1		1	0	1			0
192	0	32	1	Debre Birhan comprehensive specialized Hospital	2	1	2	Comprehensive specialized Hospital	0	0	0	0	0	0			Wollo university	43512	0					0		1	POP-Q system		0	0	0	Combination of the anterior, central and posterior	72	3	60	1		1	Mccall's culdoplasty	1		1		1	0	1			0
193	0	36	2	DRH	5	1	2	Referral Hospital	0	0	0	0	0	0			AAU	43992	0					0		2	Half way system		1	0	0	Anterior and central	40	3	200	0	I do same procedure irrespective of specific defect	1	Mc call'sculdoplasty	1		1		1	1	1	No treatment		1
194	0	42	2	Aemiro MCH Specialty Center	10	2	1	Private MCH center	0	0	0	0	0	0			AAU	40179	0					0		4	Half way system		1	0	0	Anterior and central	6	1	6	0	I do same procedure irrespective of specific defect	1		1		1		1	0	1			0
195	1	30	1	Tirunesh Bejing Hospital	1	1	2	Referral Hospital	0	0	0	0	0	0			Addis Ababa University	43845	0					0		2	Half way system		1	0	0	Combination of the anterior, central and posterior	10	1	50	1		1	Suspension procedures	0	I didn稚 know its role in prevention of subsequent prolapse	1		1	0	1	No treatment		0
196	0	38	2	Galamso hospital	5	1	2	General Hospital	0	0	0	0	0	0			Addis Ababa university	42004	0					0		2	Half way system		1	0	0	Combination of the anterior, central and posterior	40	3	40	0	I do same procedure irrespective of specific defect	1	Fixing vaginal vault to utero sacral ligaments	0	I don稚 think it can prevent effectively	0	It is difficult to teach the clients	0	0	1			0
197	0	44	2	DTU	5	1	2	General Hospital	0	0	0	0	0	0			Gondar	39234	0					0		2	Half way system		1	0	0	Anterior and central	45	3	110	1		0		1		1		1	0	1			0
198	1	35	2	ST. PAUL HOSPITAL MILLENNIUM MEDICAL COLLEGE	5	1	2	Comprehensive specialized Hospital	1	0	0	0	0	0			Black lion hospital	41998	0					0		5	Half way system		1	0	0	Anterior and central	1	1	10	1		0		1		1		1	1	1	No treatment		1
199	0	38	2	University of Gondar	6	2	2	Comprehensive specialized Hospital	1	1	1	1	1	1		Every 6 months	Addis Ababa University	41635	0					0		1	Half way system		1	0	0	Combination of the anterior, central and posterior	30	3	250	1		0		1		1		1	0	1			0
200	1	33	1	Addis Ababa university	5	1	2	Comprehensive specialized Hospital	1	0	0	0	0	0			Addis Ababa university		0					0		2	Half way system		1	0	0	Anterior compartment	20	2	50	1		1	Valult suspensions	1		1		1	0	1			0
201	0	55	3	Harar general hospital	22	3	1	General Hospital	0	0	0	0	0	0			AAU medical faculty	32872	1	05/08/2018	S S S	Dr Med Annegret Keifer / EICHSFELD KLINIKUM	2 months	0		4	POP-Q system		0	0	0	Combination of the anterior, central and posterior	8	1	10	1		1	SSS	1		1		1	0	1			0
202	0	39	2	Wolaita Sodo University	6	2	2	Referral Hospital	0	1	1	1	0	0		Every year	AAU	41944	1	2/21/2020	Pelvic reconstructive surgery	From Germany and Gondar University	Five days	0		1	Half way system		1	0	0	Combination of the anterior, central and posterior	200	3	1000	1		1		0	I don稚 know the technique	1		1	0	1			0
203	1	33	1	Girum Hospital	3	1	2	General Hospital	0	0	0	0	0	0			St. Paul Hospital	44008	0					0		3	POP-Q system		0	0	0	Anterior and central	3	1	6	1		1	Uterosacral suspention	0	I don稚 think it can prevent effectively	1		1	1	1			0
204	0	34	1	Debrebirhan comprehensive specialized hospital	1	1	2	Comprehensive specialized Hospital	0	0	0	0	0	0			Bahirdar University	43466	0					0		1	Half way system		1	0	0	Anterior and central	50	3	50	1		1		1		1		1	0	1			0
205	0	36	2	General Hospital	5	1	2	General Hospital	0	0	0	0	0	0			AAU	43819	0					0		1	Half way system		0	0	0	Combination of the anterior, central and posterior	30	3	30	1		1		1		1		1	0	1			0
206	0	35	2	Haramaya university	4	1	2	Comprehensive specialized Hospital	1	1	1	1	1	1		Every 3 months	Gonder university	44008	1	6/26/2020	Onsite surgical training	German physician Heligestate	One week	1	German Urogynecolgy society	2	POP-Q system		0	0	0	Combination of the anterior, central and posterior	20	2	40	1		0		1		1		1	0	1			0
207	0	34	1	wollega university	4	1	2	Referral Hospital	0	0	0	0	0	0			jimma university	42030	0					0		1	Half way system		1	0	0	Apical compartment	50	3	350	0	I do same procedure irrespective of specific defect	1	vaginal culf closure	1		1		1	1	1	No treatment		1
208	0	37	2	Ras Destaw Demtew	0	1	2	General Hospital	0	0	0	0	0	0			AAU College of Health Science	43816	0					0		2	Half way system		1	0	0	Combination of central and posterior	20	2	50	1		1	Sacrospinous ligament suspension	1		1		1	0	1			0
209	0	34	1	Wachemo university	1	1	2	Referral Hospital	0	0	0	0	0	0			Jimma university	44008	0					0		3	POP-Q system		0	0	0	Apical compartment	10	1	50	0	I do same procedure irrespective of specific defect	0		0	I don稚 know the technique	0	Clients will not be compliant with the instruction	0	0	1			0
210	0	32	1	Kadisco general hospital	3	1	1	General Hospital	0	0	0	0	0	0			Addis ababa university	43070	0					0		2	Half way system		1	0	0	Combination of the anterior, central and posterior	20	2	30	1		1	Preseeve pericervical facia, ligate vaginal vault with uterosacral-cardinal ligament complex,	1		1		1	0	1	No treatment		0
211	0	36	2	private MCH	4	1	1	Private MCH center	0	0	0	0	0	0			AAU	42529	1	09/08/2016	Urogynecology	Mekelle university	1wk	0		2	Half way system		1	0	0	Anterior and central	24	2	10	1		1	McCall's cludoplasty	1		1		1	0	1			0
212	0	32	1	Federal police hospital	2	1	2	Referral Hospital	0	0	0	0	0	0			St paul	40492	0					0		4	Half way system		1	0	0	Combination of anterior and posterior	5	1	10	0	I do same procedure irrespective of specific defect	0		0	I don稚 know the technique	1		1	0	1			0
213	0	34	1	Ayssaita primary Hospital	4	1	2	Primary Hospital	0	0	0	0	0	0			University Of Gondar	42383	0					0		4	Half way system		1	0	0	Combination of the anterior, central and posterior	25	3	25	0	I do same procedure irrespective of specific defect	0		1		1		1	1	1			1
214	0	35	2	Batu General Hospital	4	1	2	General Hospital	0	0	0	0	0	0			UoG	42763	0					0		1	Half way system		1	0	0	Anterior and central	40	3	40	1		0		0	I don稚 know the technique	1		1	0	1	No treatment		0
215	0	35	2	woldia general hospital	5	1	2	General Hospital	0	0	0	0	0	0			addis ababa university	42182	0					0		1	Half way system		1	0	0	Combination of the anterior, central and posterior	50	3	100	1		1	fixation of uterosacral and cardinal ligament to the vaginal vault	1		1		1	0	1			0
216	0	35	2	woldia general hospital	5	1	2	General Hospital	0	0	0	0	0	0			addis ababa university	42182	0					0		1	Half way system		1	0	0	Combination of the anterior, central and posterior	50	3	100	1		1	fixation of uterosacral and cardinal ligament to the vaginal vault	1		1		1	0	1			0
217	0	32	1	Arsi University	2	1	2	Referral Hospital	1	1	1	0	0	0		Every 3 months	SPMMC	43271	0					0		1	POP-Q system		0	0	0	Anterior and central	40	3	120	1		0		1		1		1	0	0			0
218	0	38	2	Zweditu	2	1	2	Referral Hospital	1	0	0	0	0	0			AAU	43344	0					0		1	Half way system		1	0	0	Anterior and central	12	1	60	1		1	Vult suspension	0	I don稚 know the technique	1		1	0	1			0
219	0	32	1	Wachemo University	1	1	2	Referral Hospital	0	0	0	0	0	0			JUMC	40928	0					0		2	POP-Q system		0	0	0	Anterior compartment	30	3	200	1		1	uterosacral ligament vaginal vault suspension	1		1		1	0	1			0
220	1	34	1	Koria general hospital	2	1	1	General Hospital	0	0	0	0	0	0			SPHMMC	43285	0					0		5	None (I do not stage)		0	0	After staging sight specific mgt can't be provided in our set up .	Anterior and central	10	1	50	0	I do same procedure irrespective of specific defect	1	Suspention of vaginal cuff with adinexia.	1		1		1	1	1			1
221	1	28	1	Bahirdar university	5	1	2	Comprehensive specialized Hospital	0	0	0	0	0	0			Bahirdar university		0					0		1	Half way system		0	0	Needs instruments	Apical compartment	20	2	100	1		0		0	I don稚 think it can prevent effectively	1		1	0	1			0
222	0	30	1	Bahir dar university	1	1	2	Comprehensive specialized Hospital	0	0	0	0	0	0			Bahir dar university	43819	0					0		2	Half way system		1	0	0	Combination of the anterior, central and posterior	10	1	120	1		1	Vaginal cuff suspension	0	I don稚 know the technique	1		1	0	1	No treatment		0
223	1	32	1	Wachamo University, Nigist Eleni hospital	2	1	2	Referral Hospital	0	0	0	0	0	0			SPHMMC	44009	0					0		2	Half way system		1	0	0	Combination of the anterior, central and posterior	50	3	250	1		1	Uterosacral ligament plication with vaginal angle	1		1		1	0	1	No treatment		0
224	0	35	2	Jigjiga Hassen Yabere referral Hospital	2	1	2	Referral Hospital	0	0	0	0	0	0			Saint Paul Millenium Medical College	43263	0					0		1	POP-Q system		0	0	0	Combination of the anterior, central and posterior	30	3	100	1		1	Colpo susspension	1		1		1	0	1			0
225	0	30	1	Bahirdar university	0	1	2	Comprehensive specialized Hospital	0	0	0	0	0	0			Bahirdar university	43831	0					0		3	POP-Q system		0	0	0	Apical compartment	10	1	100	1		1	Attaching the angles of the vagina with the respective Uterosacral ligaments	1		1		1	0	1			0
226	0	32	1	DMRH	1	1	2	Referral Hospital	0	0	0	0	0	0			Saint paul millinium medical colleage	43674	0					0		1	Half way system		1	0	0	Combination of the anterior, central and posterior	12	1	20	1		0		0	I don稚 know the technique	1		1	0	1			0
227	0	36	2	SPHMMC	4	1	2	Comprehensive specialized Hospital	1	0	0	0	0	0			SPHMMC	42536	0					0		1	Half way system		1	0	0	Combination of the anterior, central and posterior	30	3	120	0	I don稚 know how to do it	1	Suspending uterosacral stamp to the vagina, MacCalls	1		1		1	0	1			0
228	1	28	1	Amin Hospital	1	1	1	General Hospital	0	0	0	0	0	0			Sphmmc	8/1/0019	0					0		5	Half way system		1	0	0	Anterior and central	2	1	5	0	I don稚 know how to do it	1	Suspension	0	I don稚 know the technique	1		1	1	1			1
229	0	29	1	Mekelle university ACSH(Ayder)	3	1	2	Comprehensive specialized Hospital	1	1	1	1	1	0		At year 3	ACSH		0					0		1	Half way system		1	0	0	Anterior and central	1	1	100	1		0		0	I don稚 know the technique	1		1	0	1			0
230	0	55	3	Gandhi Memorial hospital	24	3	2	Referral Hospital	0	0	0	0	0	0			AAU	35156	0					0		3	Half way system		1	0	0	Anterior and central	26	3	96	1		1	Fixing the cardinal ligaments into each others	1		0	Is not an effective option for the kind of patients I manage	1	0	1		Wait and see for progression	0
231	0	31	1	Hawasa university Hospital	4	1	2	Comprehensive specialized Hospital	0	0	0	0	0	0			Hawassa university	44135	0					0		1	Half way system		1	0	0	Anterior and central	15	2	50	1		1		0	I don稚 know the technique	1		1	0	1			0
232	0	32	1	Bahirdar university	3	1	1	Private MCH center	0	0	0	0	0	0			Addis ababa university	43068	0					0		2	Half way system		1	0	0	Combination of the anterior, central and posterior	20	2	120	1		1	Culdoplasty	1		1		1	0	1			0
233	0	42	2	Private	4	1	1	General Hospital	0	0	0	0	0	0			TAH		0					0		5	Traditional	It is clinically irrelevant	1	0	0	Combination of the anterior, central and posterior	4	1	10	1		1		0	I don稚 know the technique	1		1	0	0			0
234	0	42	2	Jinka General Hospital	9	2	2	General Hospital	0	0	0	0	0	0			Addis Ababa University	40532	0					0		2	POP-Q system		0	0	0	Combination of anterior and posterior	50	3	50	1		1		1		0	It is difficult to teach the clients	1	0	1	No treatment		0
235	1	45	3	Addis Ababa University, College of Health	14	3	2	Comprehensive specialized Hospital	0	0	0	0	0	0			Addis Ababa University	38537	0					0		3	POP-Q system		0	0	0	Anterior and central	10	1	50	1		1	Colpoplasty	1		1		1	0	1		Topical estrogen	0
236	0	34	1	Tirunesh Beijing General Hospital	1	1	2	General Hospital	0	0	0	0	0	0			SPHMMC	43677	0					0		3	POP-Q system		0	0	0	Anterior and central	8	1	25	1		1	McCall's culdoplasty	1		1		1	0	1			0
237	0	34	1	Haramaya university	1	1	2	Comprehensive specialized Hospital	0	1	0	0	1	0		Every year	Haramaya university	43480	0					0		1	Half way system		1	0	0	Anterior and central	95	3	150	0	I do same procedure irrespective of specific defect	0		0	I don稚 know the technique	1		1	0	1			0
238	0	35	2	Medihin Beza Hospital	5	1	1	General Hospital	0	0	0	0	0	0			Jimma university		0					0		1	POP-Q system		0	0	0	Apical compartment	200	3	400	0	I do same procedure irrespective of specific defect	1	McCall's culdoplasty	1		1		1	0	1			0
239	0	29	1	Tigray Generall hosipital	1	1	2	General Hospital	0	0	0	0	0	0			mekelle university	43757	0					0		1	Half way system		1	0	0	Anterior and central	35	3	100	1		0		0	I don稚 know the technique	1		1	1	1			0
240	0	33	1	SPHMMC	5	1	2	Referral Hospital	1	1	0	0	1	0		Every year	SPHMMC	42532	0					0		4	POP-Q system		0	0	0	Combination of the anterior, central and posterior	10	1	50	1		1	Modified McCall culdoplasty	1		1		1	0	1	No treatment		0
241	0	49	3	Grace MCH center	15	3	1	Private MCH center	0	0	0	0	0	0			AAU Medical faculty	38500	0					0		5	Half way system		1	0	0	Combination of the anterior, central and posterior	2	1	6	0	I don稚 know how to do it	0		1		0	Is not an effective option for the kind of patients I manage	1	0	1			0
242	0	52	3	Sphmmc	20	3	2	Comprehensive specialized Hospital	1	0	0	0	0	0			AAUMF	44009	0					0		5	None (I do not stage)		0	0	I. Not convinced abt the advantage	Combination of the anterior, central and posterior	1	1	100	1		0		0	I don稚 know the technique	1		1	0	1	No treatment		0
243	0	35	2	RDDMH	2	1	2	General Hospital	0	0	0	0	0	0			SPHMMC	43989	0					0		4	Half way system		1	0	0	Combination of the anterior, central and posterior	200	3	180	1		1	VAULT SUSPENSSION WITH UTEROSACRAL CARDINAL COMPLEX	1		1		1	1	1			1
244	0	33	1	Jijiga university referral hospital	2	1	2	Referral Hospital	0	0	0	0	0	0			St Paul hospital millennium medical college	43264	0					0		4	Half way system		1	0	0	Combination of the anterior, central and posterior	15	2	50	0	I do same procedure irrespective of specific defect	0		1		1		1	0	1			0
245	0	34	1	AAU	5	1	2	Comprehensive specialized Hospital	0	0	0	0	0	0			AAU		0					0		4	POP-Q system		0	0	0	Anterior compartment	10	1	50	1		1		1		1		1	0	0			0
246	0	43	2	SPHMMC	10	2	2	Referral Hospital	0	0	0	0	0	0			AAU	40179	0					0		2	Half way system		1	0	0	Anterior and central	2	1	150	0	I don稚 know how to do it	1	McCall's culdoplasty	1		1		1	0	1			0
247	0	45	3	Betsegah MCH	15	3	1	Private MCH center	0	0	0	0	0	0			Addis Ababa University	44010	0					0		3	POP-Q system		0	0	0	Combination of anterior and posterior	9	1	20	1		0		0	I don稚 think it can prevent effectively	1		1	0	1			0
248	0	50	3	Adishiwet hospital addisababa	21	3	1	General Hospital	1	0	0	0	0	0			AAU ADDIS ABABA	36349	0					0		4	POP-Q system		0	0	0	Combination of the anterior, central and posterior	5	1	10	1		0		1		1		1	0	1			0
249	0	50	3	Adis hiwet hospital	21	3	1	General Hospital	1	0	0	0	0	0			AAU	36349	0					0		4	POP-Q system		0	0	0	Combination of the anterior, central and posterior	5	1	10	1		0		1		1		1	0	1			0
250	0	33	1	Wolaita university	1	1	2	Referral Hospital	0	0	0	0	0	0			SPHMMC	43674	0					0		1	Half way system		1	0	0	Anterior and central	400	3	2000	0	I don稚 know how to do it	0		0	I don稚 think it can prevent effectively	1		1	0	1			0
251	0	49	3	Mariestopes International Ethiopia	12	3	3	NGO MCH center	0	0	0	0	0	0			AAUMF	39629	0					0		4	Half way system		1	0	0	Anterior and central	5	1	8	0	I do same procedure irrespective of specific defect	0		0	I don稚 know the technique, I didn稚 know its role in prevention of subsequent prolapse	1		1	0	1			0
252	1	31	1	AYDER COMPREHENSIVE SPECIALIZED HOSPITAL	3	1	2	Comprehensive specialized Hospital	0	0	0	0	0	0			Mekelle university	42696	0					0		2	POP-Q system		0	0	0	Anterior compartment	15	2	120	0	I do same procedure irrespective of specific defect	0		1		1		1	1	1			0
253	0	59	3	MCM Hospital	21	3	1	General Hospital	0	0	0	0	0	0			Addis Ababa university, Medical Faculity	36729	0					0		5	POP-Q system		0	0	0	Combination of the anterior, central and posterior	3	1	15	0	I don稚 know how to do it	0	suspension of the vaginal vault with cardinal ligaments	0	I don稚 know the technique, I didn稚 know its role in prevention of subsequent prolapse	1		1	0	1	No treatment		0
254	0	40	2	Betsegah Mch	11	3	1	Private MCH center	0	0	0	0	0	0			AAU	44010	0					0		5	POP-Q system		0	0	0	Apical compartment	5	1	15	1		0		0	I don稚 think it can prevent effectively	1		1	0	1			0
255	0	45	3	Nain MCH	12	3	1	Private MCH center	0	0	0	0	0	0			AAU	39627	0					0		5	POP-Q system		0	0	0	Combination of central and posterior	1	1	1	1		0		0	I don稚 know the technique	1		0	1	1			1
256	0	32	1	Bishoftu Hospital	3	1	2	General Hospital	0	0	0	0	0	0			Jimma university	43279	0					0		3	POP-Q system		0	0	0	Anterior compartment	10	1	20	1		1	McCall's	1		1		1	0	1			0
257	0	32	1	Bishoftu Hospital	3	1	2	General Hospital	0	0	0	0	0	0			Jimma university	43279	0					0		3	POP-Q system		0	0	0	Anterior compartment	10	1	20	1		1	McCall's	1		1		1	0	1			0
258	0	37	2	yekatit 12 hospital medical college	4	1	2	Referral Hospital	0	0	0	0	0	0			SPHMMC	42551	0					0		1	Half way system		0	0	0	Anterior and central	20	2	75	0	I don稚 think it is relevant	1	McCall's culdoplasty	1		1		1	0	1			0
259	0	30	1	Alamata General hospital	4	1	2	General Hospital	0	0	0	0	0	0			University of Gondar	44010	0					0		1	Half way system		1	0	0	Anterior compartment	1	1	4	1		0		0	I don稚 know the technique	1		1	1	1			1
260	0	30	1	Wollega University Referral Hospital	0	1	2	Referral Hospital	0	0	0	0	0	0			JUMC	43748	0					0		1	POP-Q system		0	0	0	Anterior and central	60	3	200	1		1	uterosacral suspension	0	I don稚 know the technique	1		1	0	1			0
261	0	40	2	Private Hospital(yerer Hospital) plus NGO	8	2	1	General Hospital	0	0	0	0	0	0			Tikur Anbessa Specialized Hospital,Addis Ababa	40996	1	03/01/2016	Surgical management of stress urinary incontinence	Hamlin Fistula Ethiopia	A month with expeperts of urogynecology and a week with colorectal and perineal surgeon( for anal sphincter repair).	0		5	POP-Q system		0	0	0	Combination of the anterior, central and posterior	8	1	15	1		1	McCalls culdoplasty	1		1		1	0	1	No treatment		0
262	0	30	1	Wollega University	2	1	2	Referral Hospital	0	0	0	0	0	0			Jimma University	44121	0					0		1	POP-Q system		0	0	0	Combination of the anterior, central and posterior	200	3	200	1		1		1		1		1	0	1			0
263	1	45	3	Yekatit 12HMC	20	3	2	Referral Hospital	1	0	0	0	0	0			AAU medical faculty	39702	0					0		4	Half way system		1	0	0	Combination of the anterior, central and posterior	5	1	50	0	I do same procedure irrespective of specific defect	1	Vault suspension on Uterosacral ligaments	0	I didn稚 know its role in prevention of subsequent prolapse	1		1	0	1	No treatment		0
264	0	40	2	Private Hospital	8	2	1	General Hospital	0	0	0	0	0	0			AAU	40909	0					0		5	Half way system		0	0	Easy	Combination of the anterior, central and posterior	10	1	15	1		0		1		1		1	0	1			0
265	1	39	2	Ethiotebeb general hospital	9	2	1	General Hospital	0	0	0	0	0	0			AAU black lion Hospital	40549	0					0		2	Half way system		1	0	0	Combination of anterior and posterior	1	1	3	1		0		0	I don稚 know the technique	1		1	0	1			0
266	0	41	2	WHO	10	2	3	NGO MCH center	0	0	0	0	0	0			Jimma University	40359	0					0		5	POP-Q system		0	0	0	Combination of anterior and posterior	10	1	0	1		0	Sacrospinous suspention	0	I don稚 know the technique	1		1	1	1			1
267	0	47	3	MSI	13	3	3	NGO MCH center	0	0	0	0	0	0			AAU	39326	0					0		4	POP-Q system		0	0	0	Anterior compartment	10	1	15	1		1	Fixing the uterosacral and cardinal ligaments to the vault stump	1		1		1	1	1			1
268	0	49	3	Hewan obst gyne center	16	3	1	Private MCH center	0	0	0	0	0	0			Addis ababa university	38179	0					0		3	POP-Q system		0	0	0	Anterior compartment	6	1	12	0	I do same procedure irrespective of specific defect	0		0	Unusual to see POP after hysterectomy	1		1	0	1			0
269	0	49	3	Hewan obst gyne center	16	3	1	Private MCH center	0	0	0	0	0	0			Addis ababa university	38179	0					0		3	POP-Q system		0	0	0	Anterior compartment	6	1	12	0	I do same procedure irrespective of specific defect	0		0	Unusual to see POP after hysterectomy	1		1	0	1			0
270	1	53	3	MCM Korean hospital	21	3	3	General Hospital	0	0	0	0	0	0			AAU	35611	0					0		5	Half way system		1	0	0	Combination of anterior and posterior	1	1	5	0	I don稚 know how to do it	1	Vault suspension using cardinal and uterosacral lig	0	I don稚 know the technique	1		1	0	1	No treatment		0
271	0	36	2	RDDMH	4	1	2	General Hospital	0	0	0	0	0	0			JIMMA	42076	0					0		1	POP-Q system		0	0	0	Anterior and central	30	3	80	0	I do same procedure irrespective of specific defect	0		1		1		1	0	0			0
272	0	53	3	Denberwa mch	16	3	1	Private MCH center	0	0	0	0	0	0			La Sapienza, Rome, Italy	37801	0					0		5	POP-Q system		0	0	0	Combination of anterior and posterior	1	1	2	1		1	Suspention of the vaginal apex to the uterosacral ligament.	1		1		1	0	1			0
273	1	33	1	Yekatit 12 HMC	3	1	2	Referral Hospital	0	0	0	0	0	0			SPHMMC		0					0		1	Half way system		1	0	0	Combination of the anterior, central and posterior	30	3	100	1		1	Uterosacral suspension	1		1		1	1	1			1
274	0	31	1	Ayder	2	1	2	Comprehensive specialized Hospital	1	0	0	0	0	0			Mekelle university	44011	0					0		1	Half way system		1	0	0	Anterior and central	15	2	50	1		0		0	I don稚 think it can prevent effectively	1		1	0	1			0
275	0	34	1	University of gondar	3	1	2	Comprehensive specialized Hospital	1	0	0	0	0	0			University of Gondar	44011	0					0		4	POP-Q system		0	0	0	Combination of the anterior, central and posterior	10	1	120	1		1	Suspending the vaginal calf with the cardinal uterosafral ligament complex	1		1		0	0	1			0
276	0	52	3	Dr Genene Ob/Gyn Clinic	22	3	1	Private MCH center	0	0	0	0	0	0			AAUMF	36159	0					0		5	None (I do not stage)		0	1	0	Combination of the anterior, central and posterior	3	1	3	0	I do same procedure irrespective of specific defect	1		1		1		1	0	0			0
277	0	56	3	Kadisco General Hospital	18	3	2	General Hospital	0	0	0	0	0	0			AAU		0					0		2	POP-Q system		0	0	0	Apical compartment	20	2	80	1		1	Suspension of cardinal and uterosacral ligaments	1		1		1	0	1			0
278	0	37	2	Wolaita soddo university	6	2	2	Referral Hospital	0	1	1	0	0	0		Once	AAU	44041	0					0		1	Half way system		1	0	0	Combination of anterior and posterior	50	3	300	1		1	Uterosacral	1		1		1	0	1			0
279	0	45	3	YEKATIT 12 HOSPITAL MEDICAL COLLEGE	10	2	2	Referral Hospital	0	0	0	0	0	0			AAU	36526	0					0		3	POP-Q system		0	0	0	Combination of the anterior, central and posterior	15	2	40	1		1	CULDOPLASTY	1		1		1	0	1			0
280	0	43	2	Sher Ethiopia hospital	12	3	1	Primary Hospital	0	0	0	0	0	0			AA university	41127	0					0		5	Half way system		1	0	0	Anterior and central	4	1	4	0	I do same procedure irrespective of specific defect	1	Suspendig vaginal vault with utero sacral/ cardinal ligaments	1		1		1	0	1			0
[truncated: 106 more columns]
